# Supplementary material for: Clinical Acuity in the Emergency Department and Injury Severity Determine Hospital Admission of Older Patients with Low Energy Falls: Outcomes from a Prospective Feasibility Study
Source: J Clin Med. 2023 Apr 27;12(9):3144. doi: 10.3390/jcm12093144 (PMC10179013; doi:10.3390/jcm12093144)
Supplement: Supplementary file 1 [file jcm-12-03144-s001.zip]

Archive with 1 entries (1 files):
- jcm-2298810-supplementary.pdf
